# Supplementary material for: Phlebotomine sand fly survey in the Republic of Moldova: species composition, distribution and host preferences
Source: Parasit Vectors. 2021 Jul 21;14:371. doi: 10.1186/s13071-021-04858-4 (PMC8293551; doi:10.1186/s13071-021-04858-4)
Supplement: Supplementary file 1 — Additional file 1: Table S1. Positive sand fly localities in the Republic of Moldova. [file 13071_2021_4858_MOESM1_ESM.xlsx]

## Sheet: Лист1
Positive sand fly localities (date of collection, trap type, habitats, potential hosts, coordinates, species and gender)
Region	Locality	Date	Trap type	Habitat	Potential hosts	N	E	P. papatasi		P. perfiliewi s.s.		Phlebotomus sp. (Adlerius)		total
								M	F	M	F	M	F
Ceadir-Lunga	Ceadir-Lunga	2013-07-15	CDC	Animal shelter	Poultry, dog	46°03'55.8"	28°50'32.3"	0	0	0	0	0	1	1
Ceadir-Lunga	Ceadir-Lunga	2013-07-16	manual aspirator	Animal shelter	Poultry	46°03'55.8"	28°50'31.9"	3	9	0	0	0	0	12
Chisinau	Chisinau	2013-08-13	CDC	Urban areas	Human	46°59'12.3"	28°49'23.6"	0	0	0	1	0	0	1
Ceadir-Lunga	Ceadir-Lunga	15-23.08.2014	manual aspirator	House	Human	46°03'55.8"	28°50'31.9"	0	7	0	0	0	0	7
Ceadir-Lunga	Ceadir-Lunga	22.06-26.09.2015	CDC	Animal shelter	Poultry, dog	46°03'55.8"	28°50'32.3"	4	5	0	4	0	5	18
Ceadir-Lunga	Ceadir-Lunga	27.06-14.09.2015	manual aspirator	House	Human	46°03'55.9"	28°50'32.8"	33	109	0	0	1	0	143
Ceadir-Lunga	Ceadir-Lunga	20.06-04.09.2015	manual aspirator	Animal shelter	Poultry, dog, rabbit, cow	46°03'55.3"	28°50'31.9"	36	33	0	0	0	2	71
Grigoriopol	Malaesti	2016-07-04	CDC/CO2	Animal shelter	goat, poultry	46°58'13.2"	29°32'50.9"	0	1	0	0	0	0	1
Grigoriopol	Malaesti	2016-07-06	manual aspirator	House	human, cat	46°58'30.7"	29°32'09.1"	5	1	0	0	0	0	6
Grigoriopol	Malaesti	2016-07-06	manual aspirator	House	human, cat	46°58'47.9"	29°32'37.7"	0	7	0	0	0	0	7
Criuleni	Balabanesti	2016-07-07	CDC/CO2	Animal shelter	dog, poultry	47°04'00.5"	29°08'13.0"	1	1	0	1	0	0	3
Criuleni	Balabanesti	2016-07-07	manual aspirator	House	humans	47°04'00.5"	29°08'13.0"	5	11	0	0	0	0	16
Criuleni	Balabanesti	2016-07-07	CDC/CO2	Animal shelter	goat, dog	47°04'03.7"	29°08'17.6"	2	0	0	0	0	0	2
Criuleni	Balabanesti	2016-07-07	manual aspirator	House	human	47°04'03.7"	29°08'17.6"	0	4	0	0	0	0	4
Criuleni	Balabanesti	2016-07-07	CDC/CO2	Animalshelter	cow, dog	47°04'03.7"	29°08'17.6"	1	10	0	0	0	0	11
Criuleni	Balabanesti	2016-07-07	CDC/CO2	Animalshelter	cow, goat, poultry, cat	47°04'03.5"	29°08'17.8"	0	0	0	1	0	1	2
Criuleni	Balabanesti	2016-07-07	manual aspirator	House	humans	47°04'03.5"	29°08'17.8"	2	5	0	0	0	0	7
Criuleni	Dubasarii Vechi	2016-07-07	manual aspirator	House	humans	47°07'27.8"	29°11'42.9"	1	2	0	0	0	0	3
Criuleni	Corjova	2016-07-07	CDC/CO2	Animalshelter	Goat, poultry	47°05'26.8"	29°10'14.6"	9	12	1	0	0	1	23
Criuleni	Corjova	2016-07-07	manual aspirator	House	human	47°05'26.8"	29°10'14.6"	1	2	0	0	0	0	3
Criuleni	Malaesti Noi	2016-07-07	CDC/CO2	Animalshelter	rabbits, poultry	47°04'40.9"	29°08'43.8"	0	1	0	0	0	0	1
Criuleni	Malaesti Noi	2016-07-07	manual aspirator	House	human	47°04'40.9"	29°08'43.8"	2	7	0	0	0	0	9
Criuleni	Slobozia Dusca	2016-07-08	CDC/CO2	Animalshelter	rabbits, poultry	47°10'12.1"	29°07'07.8"	0	1	0	0	0	0	1
Criuleni	Slobozia Dusca	2016-07-08	manual aspirator	House	human	47°10'12.1"	29°07'07.8"	0	5	0	0	0	0	5
Criuleni	Onitcani	2016-07-08	CDC/CO2	Animalshelter	goat, poultry, pig, dog	47°08'53.0"	29°04'46.1"	0	1	0	0	0	0	1
Criuleni	Onitcani	2016-07-08	CDC/CO2	Animalshelter	cow, poultry, pig, rabbits	47°08'48.2"	29°04'46.0"	0	2	0	0	0	0	2
Criuleni	Onitcani	2016-07-08	manual aspirator	House	human, cat	47°08'48.2"	29°04'46.0"	1	2	0	0	0	0	3
Criuleni	Boscana	2016-07-08	CDC/CO2	Animal shelter	cow,poultry	47°07'24.1"	29°00'24.8"	0	2	0	0	0	0	2
Criuleni	Boscana	2016-07-08	CDC/CO2	Animal shelter	poultry	47°07'44.8"	28°59'41.5"	5	6	0	0	0	0	11
Criuleni	Boscana	2016-07-08	manual aspirator	House	human	47°07'44.8"	28°59'41.5"	19	36	0	0	0	0	55
Criuleni	Magdacesti	2016-07-09	CDC/CO2	Animal shelter	poultry	47°08'46.6"	28°47'43.1"	0	1	0	0	0	1	2
Criuleni	Ciopleni	2016-07-09	CDC/CO2	Animal shelter	cow, dog	47°07'58.9"	28°56'24.5"	0	2	0	0	0	0	2
Criuleni	Ciopleni	2016-07-09	CDC/CO2	Animal shelter	rabbits, dog	47°07'57.0"	28°56'29.0"	1	0	0	0	0	0	1
Criuleni	Ciopleni	2016-07-09	manual aspirator	House	human	47°07'57.0"	28°56'29.0"	8	15	0	0	0	0	23
Riscani	Braniste	2016-07-11	CDC+CO2	Animal shelter	dog, sheep, goat, cow	47°47'18.6"	27°15'58.3"	0	0	3	1	0	0	4
Glodeni	Balatina	2016-07-11	CDC/CO2	Animal shelter	goat, poultry	47°41'45.9"	27°20'41.2"	0	1	0	0	0	0	1
Glodeni	Moara Domneasca	2016-07-11	CDC/CO2	Animal shelter	cow, poultry, dog	47°37'26.7"	27°24'58.4"	0	0	0	0	0	1	1
Glodeni	Moara Domneasca	2016-07-11	CDC/CO2	Animalshelter	sheep, poultry	47°37'20.0"	27°25'07.0"	0	1	0	0	0	0	1
Falesti	Navirnet	2016-07-12	CDC/CO2	Animalshelter	poultry, dog	47°35'17.4"	27°33'35.8"	0	1	0	0	0	0	1
Falesti	Chetris	2016-07-12	CDC/CO2	Animalshelter	cow, poultry	47°36'07.1"	27°26'27.4"	2	0	0	0	0	0	2
Straseni	Lozova	2016-07-13	CDC	Animalshelter	poultry, cats	47°07'47.1"	28°23'39.5"	0	2	0	0	0	0	2
Straseni	Lozova	2016-07-13	CDC	Animalshelter	goats, poultry, pig	47°07'49.1"	28°23'43.4"	0	0	0	1	0	0	1
Cahul	Andrusul de Sus	2016-07-14	CDC/CO2	Animalshelter	poultry	46°00'25.7"	28°14'37.6"	2	2	0	0	0	0	4
Cahul	Andrusul de Sus	2016-07-14	manual aspirator	House	human	46°00'25.9"	28°15'03.9"	3	3	0	0	0	0	6
Cahul	Andrusul de Jos	2016-07-14	CDC/CO2	Animalshelter	poultry	45°59'15.2"	28°13'25.3"	9	35	0	0	0	0	44
Cahul	Andrusul de Jos	2016-07-14	manual aspirator	House	human	45°59'15.2"	28°13'25.3"	2	6	0	0	0	0	8
Cahul	Andrusul de Jos	2016-07-14	CDC/CO2	Animalshelter	sheep, pig	45°59'13.0"	28°13'26.4"	0	0	0	4	0	0	4
Cahul	Rosu	2016-07-14	CDC/CO2	Animal shelter	poultry	45°57'46.9"	28°11'24.5"	2	8	0	0	0	0	10
Cahul	Rosu	2016-07-14	manual aspirator	House	human	45°57'46.9"	28°11'24.5"	1	9	0	0	0	0	10
Cahul	Rosu	2016-07-14	CDC/CO2	Animal shelter	poultry	45°57'35.8"	28°11'26.1"	26	34	0	0	0	0	60
Cahul	Rosu	2016-07-14	manual aspirator	House	human	45°57'35.8"	28°11'26.1"	0	1	0	0	0	0	1
Cahul	Rosu	2016-07-15	manual aspirator	House	humans	45°57'39.4"	28°11'24.4"	4	8	0	0	0	0	12
Cahul	Slobozia Mare	2016-07-15	manual aspirator	House	human	45°35'11.0"	28°10'05.5"	0	8	0	0	0	0	8
Cahul	Slobozia Mare	2016-07-15	manual aspirator	Animal shelter	poultry	45°35'11.0"	28°10'05.5"	16	12	0	0	0	0	28
Cahul	Colibasi	2016-07-15	manual aspirator	House	human	45°42'19.6"	28°10'25.5"	10	9	0	0	0	0	19
Cahul	Colibasi	2016-07-15	manual aspirator	House	human	45°42'20.6"	28°10'24.0"	5	5	0	0	0	0	10
Cahul	Crihana Veche	2016-07-15	CDC/CO2	Animal shelter	poultry, dog	45°49'59.2"	28°11'22.6"	2	4	0	0	0	0	6
Anenii Noi	Geamana	2016-08-16	CDC	Animal shelter	poultry, goat, horse	46°49'08.6"	29°09'04.1"	2	1	0	0	0	0	3
Anenii Noi	Ciobanovca	2016-08-16	CDC	Animal shelter	poultry, pig, sheep, goat	46°48'54.7"	29°12'10.2"	1	1	0	0	0	0	2
Anenii Noi	Ciobanovca	2016-08-16	manual aspirator	House	human	46°48'53.9"	29°12'11.3"	5	5	0	0	0	0	10
Ialoveni	Costesti	2016-08-20	CDC	Animal shelter	poultry, rabbit	46°52'09.7"	28°45'55.0"	2	2	0	0	0	0	4
Ialoveni	Milestii Mici	2016-08-20	manual aspirator	House	human	46°54'20.7"	28°48'29.6"	2	1	0	0	0	0	3
Cahul	Slobozia Mare	2017-07-18	manual aspirator	Animal shelter	poultry	45°35'11.0"	28°10'05.5"	6	7	0	0	0	0	13
Cahul	Slobozia Mare	2017-07-18	CDC	Animal shelter	poultry	45°35'11.0"	28°10'05.5"	2	0	0	0	0	0	2
Cahul	Slobozia Mare	2017-07-18	CDC	Animal shelter	goat, poultry	45°35'14.5"	28°09'53.6"	0	0	0	1	0	0	1
Cahul	Slobozia Mare	2017-07-19	CDC	Animal shelter	poultry	45°34'59.0"	28°10'06.3"	0	1	0	0	0	0	1
Ceadir-Lunga	Ceadir-Lunga	16-21/07/2017	CDC	Animal shelter	poultry	46°03'55.8"	28°50'32.1"	0	0	0	1	0	1	2
Taraclia	Corten	2017-07-20	CDC	Animal shelter	poultry	46°00'58.0"	28°44'09.6"	0	0	0	0	1	0	1
Taraclia	Corten	2017-07-20	manual aspirator	House	human	46°01'08.1"	28°43'59.9"	1	0	0	0	0	0	1
Ceadir-Lunga	Ceadir-Lunga	24/07/-10/09/2017	CDC	Animal shelter	poultry	46°03'56.1	28°50'31.7"	5	2	0	0	0	3	10
Taraclia	Taraclia	2017-07-28	CDC	Animal shelter	poultry	45°54'01.9"	28°40'08.4"	0	1	0	0	0	0	1
Taraclia	Taraclia	2017-07-28	manual aspirator	House	human	45°54'01.9"	28°40'08.4"	1	1	0	0	0	0	2
Ceadir-Lunga	Ceadir-Lunga	30-31/07/2017	manual aspirator	Animal shelter	poultry	46°03'56.1	28°50'31.7"	12	17	0	0	0	0	29
Ceadir-Lunga	Ceadir-Lunga	30-31/07/2017	CDC	Animal shelter	poultry	46°03'55.4"	28°50'29.1"	2	1	0	0	0	0	3
Ceadir-Lunga	Ceadir-Lunga	01-28/08/2017	CDC	Animal shelter	poultry	46°03'55.8"	28°50'32.1"	1	0	0	0	0	2	3
Total: 12	30							265	489	4	15	2	18	793
