# Supplementary material for: Phlebotomine sand fly survey in the Republic of Moldova: species composition, distribution and host preferences
Source: Parasit Vectors. 2021 Jul 21;14:371. doi: 10.1186/s13071-021-04858-4 (PMC8293551; doi:10.1186/s13071-021-04858-4)
Supplement: Supplementary file 2 — Additional file 2: Table S2. Information on Phlebotomus papatasi specimens used for haplotype network constructed by PopArt using TCS method. [file 13071_2021_4858_MOESM2_ESM.xlsx]

## Sheet: List1
Code	Sex	Collection site	Collection date	Location	Haplotype
LAJ1	m	Andrusul de Jos	2016-07-14	indoor	hap1
LAJ2	m	Andrusul de Jos	2016-07-14	indoor	hap2
LBO4	m	Boscana	2016-07-08	indoor	hap3
LCI2	f	Ciopleni	2016-07-09	outdoor	hap2
LCI3	m	Ciopleni	2016-07-09	indoor	hap2
LCL10	m	Colibasi	2016-07-15	indoor	hap1
LCL11	f	Colibasi	2016-07-15	indoor	hap2
LCV1	f	Crihana Veche	2016-07-15	indoor	hap2
LCV2	m	Crihana Veche	2016-07-15	indoor	hap4
LCH2	m	Chetris	2016-07-12	outdoor	hap2
LLO1	f	Lozova	2016-07-13	outdoor	hap2
LLO2	f	Lozova	2016-07-13	outdoor	hap1
LMG1	f	Magdacesti	2016-07-09	outdoor	hap1
LNI1	f	Onitcani	2016-07-08	outdoor	hap1
LNI2	f	Onitcani	2016-07-08	outdoor	hap1
LRO8	m	Rosu	2016-07-14	indoor	hap2
LRO12	f	Rosu	2016-07-14	indoor	hap1
LSL1	f	Slobozia Dusca	2016-07-08	outdoor	hap1
MD-CIOB2-5M-TR	m	Ciobanovca	2016-08-16	indoor	hap1
MD-CIOB2-6F-TR	f	Ciobanovca	2016-08-16	indoor	hap2
MD-COS1-2M-TR	m	Costesti	2016-08-20	indoor	hap3
MD-COS1-3F-TR	f	Costesti	2016-08-20	indoor	hap1
MD-CEL3-7M-TR	m	Ceadir-Lunga	2015-07-19	indoor	hap2
MD-CEL3-9F-TR	f	Ceadir-Lunga	2015-07-19	indoor	hap1
MD-DUB2-2F-TR	f	Dubasarii Vechi	2016-07-07	indoor	hap1
MD-BALA1-1F-TR	f	Balatina	2016-07-11	indoor	hap2
MD-NAV1-1F-TR	f	Navirnet	2016-07-12	indoor	hap2
MD-MAL9-2F-TR	f	Malaesti	2016-07-06	indoor	hap5
MD-BAL2-3F-TR	f	Balabanesti	2016-07-07	indoor	hap1
MD-BAL2-4M-TR	m	Balabanesti	2016-07-07	indoor	hap1
MD-COR1-2F-TR	f	Corjova	2016-07-07	indoor	hap1
MD-COR1-14M-TR	m	Corjova	2016-07-07	indoor	hap2
MD-DUB2-1F-TR	f	Dubasarii Vechi	2016-07-07	indoor	hap1
MD-SLOD2-2F-TR	f	Slobozia Dusca	2016-07-08	indoor	hap2
MD-SLOD2-3F-TR	f	Slobozia Dusca	2016-07-08	indoor	hap2
MD-MAL9-3F-TR	f	Malaesti	2016-07-06	indoor	hap5
