# Supplementary material for: Phlebotomine sand fly survey in the Republic of Moldova: species composition, distribution and host preferences
Source: Parasit Vectors. 2021 Jul 21;14:371. doi: 10.1186/s13071-021-04858-4 (PMC8293551; doi:10.1186/s13071-021-04858-4)
Supplement: Supplementary file 3 — Additional file 3: Table S3. Engorged P. papatasi females analyzed for identification of blood origin and indicates which methods were applied. [file 13071_2021_4858_MOESM3_ESM.xlsx]

## Sheet: blood fed
Code	City	Village	Location code	Date	Trap type	Trap location	Habitat	Potential host	RFLP	cytB seq.	Peptide mapping	No. peptides	MS/MS peptide sequencing	MH+
LMA8	Grigoriopol	Malaesti	MD-MAL4	2016-07-06	aspirator	indoor	human dwelling	human, cat	H. sapiens	H. sapiens
LMA9	Grigoriopol	Malaesti	MD-MAL4	2016-07-06	aspirator	indoor	human dwelling	human, cat	H. sapiens	H. sapiens
LMA10	Grigoriopol	Malaesti	MD-MAL9	2016-07-06	aspirator	indoor	human dwelling	human, cat	H. sapiens
LMA11	Grigoriopol	Malaesti	MD-MAL9	2016-07-06	aspirator	indoor	human dwelling	human, cat	H. sapiens
LMA12	Grigoriopol	Malaesti	MD-MAL9	2016-07-06	aspirator	indoor	human dwelling	human, cat	H. sapiens
LMA13	Grigoriopol	Malaesti	MD-MAL9	2016-07-06	aspirator	indoor	human dwelling	human, cat	H. sapiens
LBA12	Criuleni	Balabanesti	MD-BAI2	2016-07-07	aspirator	indoor	human dwelling	human	H. sapiens	H. sapiens
LBA13	Criuleni	Balabanesti	MD-BAI2	2016-07-07	aspirator	indoor	human dwelling	human	H. sapiens	H. sapiens
LBA14	Criuleni	Balabanesti	MD-BAI2	2016-07-07	aspirator	indoor	human dwelling	human	H. sapiens
LBA15	Criuleni	Balabanesti	MD-BAI2	2016-07-07	aspirator	indoor	human dwelling	human	H. sapiens
LBA16	Criuleni	Balabanesti	MD-BAI2	2016-07-07	aspirator	indoor	human dwelling	human	H. sapiens
LBA17	Criuleni	Balabanesti	MD-BAI2	2016-07-07	aspirator	indoor	human dwelling	human	H. sapiens
LBA18	Criuleni	Balabanesti	MD-BAI2	2016-07-07	aspirator	indoor	human dwelling	human	H. sapiens
LBA19	Criuleni	Balabanesti	MD-BAI2	2016-07-07	aspirator	indoor	human dwelling	human	H. sapiens
LBA20	Criuleni	Balabanesti	MD-BAI7	2016-07-07	aspirator	indoor	human dwelling	human	H. sapiens
LBA21	Criuleni	Balabanesti	MD-BAI7	2016-07-07	aspirator	indoor	human dwelling	human	H. sapiens
LBA22	Criuleni	Balabanesti	MD-BAI7	2016-07-07	aspirator	indoor	human dwelling	human	H. sapiens
LCO2	Criuleni	Corjova	MD-COR2	2016-07-07	aspirator	indoor	human dwelling	human	H. sapiens	H. sapiens	H. sapiens	4	VNVDEVGGEALGR VGAHAGEYGAEALER	1314.6 1529.8
LCO3	Criuleni	Corjova	MD-COR2	2016-07-07	aspirator	indoor	human dwelling	human	H. sapiens	H. sapiens	H. sapiens	15	VNVDEVGGEALGR VGAHAGEYGAEALER SAVTALWGKVNVDEVGGEALGR VHLTPEEKSAVTALWGKVNVDEVGGEALGR	1314.6 1529.8 2228.2 3161.6
LMN6	Criuleni	Malaesti Noi	MD-MALN2	2016-07-07	CDC+CO2	outdoor	animal shelter	rabbit, poultry	H. sapiens	H. sapiens	H. sapiens	16	VNVDEVGGEALGR VGAHAGEYGAEALER SAVTALWGKVNVDEVGGEALGR VHLTPEEKSAVTALWGKVNVDEVGGEALGR	1314.6 1529.8 2228.2 3161.6
LMN7	Criuleni	Malaesti Noi	MD-MALN2	2016-07-07	CDC+CO2	outdoor	animal shelter	rabbit, poultry	H. sapiens	H. sapiens	n. d.
LMN8	Criuleni	Malaesti Noi	MD-MALN2	2016-07-07	CDC+CO2	outdoor	animal shelter	rabbit, poultry	H. sapiens		H. sapiens	15	VNVDEVGGEALGR VGAHAGEYGAEALER SAVTALWGKVNVDEVGGEALGR VHLTPEEKSAVTALWGKVNVDEVGGEALGR	1314.6 1529.8 2228.2 3161.6
LMN9	Criuleni	Malaesti Noi	MD-MALN2	2016-07-07	CDC+CO2	outdoor	animal shelter	rabbit, poultry	H. sapiens		H. sapiens	10	VNVDEVGGEALGR VGAHAGEYGAEALER SAVTALWGKVNVDEVGGEALGR VHLTPEEKSAVTALWGKVNVDEVGGEALGR	1314.6 1529.8 2228.2 3161.6
LMN10	Criuleni	Malaesti Noi	MD-MALN3	2016-07-07	aspirator	indoor	human dwelling	human	H. sapiens
LCI4	Criuleni	Ciopleni	MD-CIOP3	2016-07-09	aspirator	indoor	human dwelling	human	H. sapiens	H. sapiens
LCI5	Criuleni	Ciopleni	MD-CIOP3	2016-07-09	aspirator	indoor	human dwelling	human	H. sapiens	H. sapiens
LCI6	Criuleni	Ciopleni	MD-CIOP3	2016-07-09	aspirator	indoor	human dwelling	human	H. sapiens
LCI7	Criuleni	Ciopleni	MD-CIOP3	2016-07-09	aspirator	indoor	human dwelling	human	H. sapiens
LCI8	Criuleni	Ciopleni	MD-CIOP3	2016-07-09	aspirator	indoor	human dwelling	human	H. sapiens
LCI9	Criuleni	Ciopleni	MD-CIOP3	2016-07-09	aspirator	indoor	human dwelling	human	H. sapiens
LCI10	Criuleni	Ciopleni	MD-CIOP3	2016-07-09	aspirator	indoor	human dwelling	human	H. sapiens
LCI11	Criuleni	Ciopleni	MD-CIOP3	2016-07-09	aspirator	indoor	human dwelling	human	H. sapiens
LCI12	Criuleni	Ciopleni	MD-CIOP3	2016-07-09	aspirator	indoor	human dwelling	human	H. sapiens
LCI13	Criuleni	Ciopleni	MD-CIOP3	2016-07-09	aspirator	indoor	human dwelling	human	H. sapiens
LAJ8	Cahul	Andrusul de Jos	MD-ANDJ2	2016-07-14	aspirator	indoor	human dwelling	human	H. sapiens	H. sapiens
LAJ9	Cahul	Andrusul de Jos	MD-ANDJ2	2016-07-14	aspirator	indoor	human dwelling	human	H. sapiens	H. sapiens
LAJ10	Cahul	Andrusul de Jos	MD-ANDJ2	2016-07-14	aspirator	indoor	human dwelling	human	H. sapiens
LAJ11	Cahul	Andrusul de Jos	MD-ANDJ2	2016-07-14	aspirator	indoor	human dwelling	human	H. sapiens
LAJ12	Cahul	Andrusul de Jos	MD-ANDJ2	2016-07-14	aspirator	indoor	human dwelling	human	H. sapiens
LAJ13	Cahul	Andrusul de Jos	MD-ANDJ2	2016-07-14	aspirator	indoor	human dwelling	human	H. sapiens
LRO12	Cahul	Rosu	MD-ROS1	2016-07-14	CDC+CO2	indoor	hen house	poultry	H. sapiens	H. sapiens
LRO13	Cahul	Rosu	MD-ROS1	2016-07-14	CDC+CO2	indoor	hen house	poultry	H. sapiens	H. sapiens
LRO14	Cahul	Rosu	MD-ROS2	2016-07-14	aspirator	indoor	human dwelling	human	H. sapiens
LRO15	Cahul	Rosu	MD-ROS2	2016-07-14	aspirator	indoor	human dwelling	human	H. sapiens
LRO16	Cahul	Rosu	MD-ROS2	2016-07-14	aspirator	indoor	human dwelling	human	H. sapiens
LRO17	Cahul	Rosu	MD-ROS2	2016-07-14	aspirator	indoor	human dwelling	human	H. sapiens
LRO18	Cahul	Rosu	MD-ROS2	2016-07-14	aspirator	indoor	human dwelling	human	H. sapiens
LRO19	Cahul	Rosu	MD-ROS2	2016-07-14	aspirator	indoor	human dwelling	human	H. sapiens
LRO20	Cahul	Rosu	MD-ROS2	2016-07-14	aspirator	indoor	human dwelling	human	H. sapiens
LRO21	Cahul	Rosu	MD-ROS2	2016-07-14	aspirator	indoor	human dwelling	human	H. sapiens
LRO22	Cahul	Rosu	MD-ROS2	2016-07-14	aspirator	indoor	human dwelling	human	H. sapiens
LCL12	Cahul	Colibasi	MD-COL2	2016-07-15	aspirator	indoor	human dwelling	human	H. sapiens	H. sapiens
LCL13	Cahul	Colibasi	MD-COL2	2016-07-15	aspirator	indoor	human dwelling	human	H. sapiens	H. sapiens
LCL14	Cahul	Colibasi	MD-COL2	2016-07-15	aspirator	indoor	human dwelling	human	H. sapiens
LCL15	Cahul	Colibasi	MD-COL2	2016-07-15	aspirator	indoor	human dwelling	human	H. sapiens
LCL16	Cahul	Colibasi	MD-COL2	2016-07-15	aspirator	indoor	human dwelling	human	H. sapiens
LCL17	Cahul	Colibasi	MD-COL2	2016-07-15	aspirator	indoor	human dwelling	human	H. sapiens
LCL18	Cahul	Colibasi	MD-COL2	2016-07-15	aspirator	indoor	human dwelling	human	H. sapiens
LCL19	Cahul	Colibasi	MD-COL2	2016-07-15	aspirator	indoor	human dwelling	human	H. sapiens
LSM1	Cahul	Slobozia Mare	MD-SLM1	2016-07-15	aspirator	indoor	human dwelling	human	H. sapiens	H. sapiens
LSM2	Cahul	Slobozia Mare	MD-SLM1	2016-07-15	aspirator	indoor	human dwelling	human	H. sapiens	H. sapiens
LSM3	Cahul	Slobozia Mare	MD-SLM1	2016-07-15	aspirator	indoor	human dwelling	human	H. sapiens
LSM4	Cahul	Slobozia Mare	MD-SLM1	2016-07-15	aspirator	indoor	human dwelling	human	H. sapiens
LSM5	Cahul	Slobozia Mare	MD-SLM1	2016-07-15	aspirator	indoor	human dwelling	human	H. sapiens
LSM6	Cahul	Slobozia Mare	MD-SLM1	2016-07-15	aspirator	indoor	human dwelling	human	H. sapiens
LSM7	Cahul	Slobozia Mare	MD-SLM1	2016-07-15	aspirator	indoor	human dwelling	human	H. sapiens
LSM8	Cahul	Slobozia Mare	MD-SLM1	2016-07-15	aspirator	indoor	human dwelling	human	H. sapiens
LSM9	Cahul	Slobozia Mare	MD-SLM2	2016-07-15	aspirator	indoor	human dwelling	human	H. sapiens
LSM10	Cahul	Slobozia Mare	MD-SLM2	2016-07-15	aspirator	indoor	human dwelling	human	H. sapiens
LSM11	Cahul	Slobozia Mare	MD-SLM2	2016-07-15	aspirator	indoor	human dwelling	human	H. sapiens
LSM12	Cahul	Slobozia Mare	MD-SLM2	2016-07-15	aspirator	indoor	hen house	poultry	G. gallus	G. gallus	G. gallus	15	AASHQEEFGAEALTR IAGHAEEYGAETLER NVDNLSQAMAELSNLHAYNLR	1616.8 1645.8 2373.2
LSM13	Cahul	Slobozia Mare	MD-SLM2	2016-07-15	aspirator	indoor	hen house	poultry	G. gallus	G. gallus	G. gallus	15	AASHQEEFGAEALTR IAGHAEEYGAETLER NVDNLSQAMAELSNLHAYNLR	1616.8 1645.8 2373.2
LSM14	Cahul	Slobozia Mare	MD-SLM2	2016-07-15	aspirator	indoor	hen house	poultry	H. sapiens
LBO14	Criuleni	Boscana	MD-BOS3	2016-07-08	aspirator	indoor	human dwelling	human	H. sapiens	H. sapiens
LBO15	Criuleni	Boscana	MD-BOS3	2016-07-08	aspirator	indoor	human dwelling	human	H. sapiens	H. sapiens
LBO16	Criuleni	Boscana	MD-BOS3	2016-07-08	aspirator	indoor	human dwelling	human	H. sapiens
LBO17	Criuleni	Boscana	MD-BOS3	2016-07-08	aspirator	indoor	human dwelling	human	H. sapiens
LBO18	Criuleni	Boscana	MD-BOS3	2016-07-08	aspirator	indoor	human dwelling	human	H. sapiens
LBO19	Criuleni	Boscana	MD-BOS3	2016-07-08	aspirator	indoor	human dwelling	human	H. sapiens
LBO20	Criuleni	Boscana	MD-BOS3	2016-07-08	aspirator	indoor	human dwelling	human	H. sapiens
LBO21	Criuleni	Boscana	MD-BOS3	2016-07-08	aspirator	indoor	human dwelling	human	H. sapiens
LBO22	Criuleni	Boscana	MD-BOS3	2016-07-08	aspirator	indoor	human dwelling	human	H. sapiens
LBO23	Criuleni	Boscana	MD-BOS3	2016-07-08	aspirator	indoor	human dwelling	human	H. sapiens
LBO24	Criuleni	Boscana	MD-BOS3	2016-07-08	aspirator	indoor	human dwelling	human	H. sapiens
LBO25	Criuleni	Boscana	MD-BOS3	2016-07-08	aspirator	indoor	human dwelling	human	H. sapiens
LBO26	Criuleni	Boscana	MD-BOS3	2016-07-08	aspirator	indoor	human dwelling	human	H. sapiens
LBO27	Criuleni	Boscana	MD-BOS3	2016-07-08	aspirator	indoor	human dwelling	human	H. sapiens
LBO28	Criuleni	Boscana	MD-BOS3	2016-07-08	aspirator	indoor	human dwelling	human	H. sapiens
LBO29	Criuleni	Boscana	MD-BOS3	2016-07-08	aspirator	indoor	human dwelling	human	H. sapiens
LBO30	Criuleni	Boscana	MD-BOS3	2016-07-08	aspirator	indoor	human dwelling	human	H. sapiens
LBO31	Criuleni	Boscana	MD-BOS3	2016-07-08	aspirator	indoor	human dwelling	human	H. sapiens
LBO32	Criuleni	Boscana	MD-BOS3	2016-07-08	aspirator	indoor	human dwelling	human	H. sapiens
LBO33	Criuleni	Boscana	MD-BOS3	2016-07-08	aspirator	indoor	human dwelling	human	H. sapiens
LBO34	Criuleni	Boscana	MD-BOS3	2016-07-08	aspirator	indoor	human dwelling	human	H. sapiens
LBO35	Criuleni	Boscana	MD-BOS3	2016-07-08	aspirator	indoor	human dwelling	human	H. sapiens
LBO36	Criuleni	Boscana	MD-BOS3	2016-07-08	aspirator	indoor	human dwelling	human	H. sapiens
LBO37	Criuleni	Boscana	MD-BOS3	2016-07-08	aspirator	indoor	human dwelling	human	H. sapiens
LBO38	Criuleni	Boscana	MD-BOS3	2016-07-08	aspirator	indoor	human dwelling	human	H. sapiens
LBO39	Criuleni	Boscana	MD-BOS3	2016-07-08	aspirator	indoor	human dwelling	human	H. sapiens
LBO40	Criuleni	Boscana	MD-BOS3	2016-07-08	aspirator	indoor	human dwelling	human	H. sapiens
LSM26	Cahul	Slobozia Mare	MD-SLM3	2017-07-18	aspirator	indoor	hen house	poultry			G. gallus	14	IAGHAEEYGAETLER FFASFGNLSSPTAILGNPMVR NVDNLSQAMAELSNLHAYNLR	1645.8 2226.1 2373.2
LSM27	Cahul	Slobozia Mare	MD-SLM3	2017-07-18	aspirator	indoor	hen house	poultry			n.d.	n.d.
LSM28	Cahul	Slobozia Mare	MD-SLM3	2017-07-18	aspirator	indoor	hen house	poultry			G. gallus	15	AASHQEEFGAEALTR TYFPHFDLSPGSDQVR NVDNLSQAMAELSNLHAYNLR	1616.8 1865.9 2373.2
LSM29	Cahul	Slobozia Mare	MD-SLM3	2017-07-18	aspirator	indoor	hen house	poultry			G. gallus	14	IAGHAEEYGAETLER TYFPHFDLSPGSDQVR NVDNLSQAMAELSNLHAYNLR	1645.8 1865.9 2373.2
LSM31	Cahul	Slobozia Mare	MD-SLM3	2017-07-18	aspirator	indoor	hen house	poultry			G. gallus	14	IAGHAEEYGAETLER TYFPHFDLSHGSAQIK NVDNLSQAMAELSNLHAYNLR	1645.8 1847.9 2373.2
LCE36	Ceadir-Lunga	Ceadir-Lunga	MD-CEL33	2017-07-30	aspirator	indoor	human dwelling	human			H. sapiens	14	VNVDEVGGEALGR VGAHAGEYGAEALER FFESFGDLSTPDAVMGNPK SAVTALWGKVNVDEVGGEALGR	1314.6 1529.8 2059.0 2228.2
LCE37	Ceadir-Lunga	Ceadir-Lunga	MD-CEL33	2017-07-30	aspirator	indoor	human dwelling	human			n.d.	n.d.
LCE38	Ceadir-Lunga	Ceadir-Lunga	MD-CEL34	2017-07-31	aspirator	indoor	hen house	poultry			G. gallus	12	IAGHAEEYGAETLER TYFPHFDLSPGSDQVR NVDNLSQAMAELSNLHAYNLR	1645.8 1865.9 2373.2
LCE39	Ceadir-Lunga	Ceadir-Lunga	MD-CEL34	2017-07-31	aspirator	indoor	hen house	poultry			G. gallus	11	IAGHAEEYGAETLER TYFPHFDLSPGSDQVR NVDNLSQAMAELSNLHAYNLR	1645.8 1865.9 2373.2
LCE40	Ceadir-Lunga	Ceadir-Lunga	MD-CEL34	2017-07-31	aspirator	indoor	hen house	poultry			G. gallus	13	IAGHAEEYGAETLER TYFPHFDLSPGSDQVR NVDNLSQAMAELSNLHAYNLR	1645.8 1865.9 2373.2
LCE41	Ceadir-Lunga	Ceadir-Lunga	MD-CEL34	2017-07-31	aspirator	indoor	hen house	poultry			G. gallus	11	IAGHAEEYGAETLER TYFPHFDLSPGSDQVR NVDNLSQAMAELSNLHAYNLR	1645.8 1865.9 2373.2
LCE42	Ceadir-Lunga	Ceadir-Lunga	MD-CEL34	2017-07-31	aspirator	indoor	hen house	poultry			G. gallus	9	IAGHAEEYGAETLER TYFPHFDLSPGSDQVR NVDNLSQAMAELSNLHAYNLR	1645.8 1865.9 2373.2
LCE43	Ceadir-Lunga	Ceadir-Lunga	MD-CEL34	2017-07-31	aspirator	indoor	hen house	poultry			G. gallus	8	IAGHAEEYGAETLER TYFPHFDLSPGSDQVR NVDNLSQAMAELSNLHAYNLR	1645.8 1865.9 2373.2
LCE44	Ceadir-Lunga	Ceadir-Lunga	MD-CEL34	2017-07-31	aspirator	indoor	hen house	poultry			G. gallus	10	IAGHAEEYGAETLER TYFPHFDLSPGSDQVR NVDNLSQAMAELSNLHAYNLR	1645.8 1865.9 2373.2
LCE45	Ceadir-Lunga	Ceadir-Lunga	MD-CEL34	2017-07-30	aspirator	indoor	hen house	poultry			H. sapiens	9	VNVDEVGGEALGR VGAHAGEYGAEALER FFESFGDLSTPDAVMGNPK	1314.6 1529.8 2059.0
LCE46	Ceadir-Lunga	Ceadir-Lunga	MD-CEL34	2017-07-30	aspirator	indoor	hen house	poultry			H. sapiens	14	VNVDEVGGEALGR VGAHAGEYGAEALER SAVTALWGKVNVDEVGGEALGR VADALTNAVAHVDDMPNALSALSDLHAHKLR	1314.6 1529.8 2228.2 3265.7
LCE47	Ceadir-Lunga	Ceadir-Lunga	MD-CEL35	2017-07-31	CDC	indoor	hen house	poultry			G. gallus	13	IAGHAEEYGAETLER TYFPHFDLSPGSDQVR NVDNLSQAMAELSNLHAYNLR	1645.8 1865.9 2373.2
