# Supplementary material for: Phlebotomine sand fly survey in the Republic of Moldova: species composition, distribution and host preferences
Source: Parasit Vectors. 2021 Jul 21;14:371. doi: 10.1186/s13071-021-04858-4 (PMC8293551; doi:10.1186/s13071-021-04858-4)
Supplement: Supplementary file 4 — Additional file 4: Table S4. cox1 sequence divergence between Phlebotomus sp. (Adlerius) from Moldova and some members of the subgenus Adlerius based on K2P nucleotide substitution model. Intraspecific distances were indicated on the diagonal line. [file 13071_2021_4858_MOESM4_ESM.xls]

## Sheet: MatrixOutput
	1	2	3	4	5	6	7	8	9	10	11	12	13
Phlebotomus sp. (Adlerius)_Moldova (1)	0.00423648
P. creticus (2)	0.123164	n/c
P. balcanicus_Romania and Serbia (3)	0.128672	0.0176468	0.0018315
P. balcanicus_Turkey (4)	0.115779	0.0445588	0.0536309	0.0018315
P. arabicus (5)	0.135656	0.10649	0.108572	0.111845	n/c
P. longiductus (6)	0.065176	0.133076	0.134077	0.131543	0.136106	0.00244649
P. chinensis (7)	0.134124	0.137243	0.142839	0.122596	0.148025	0.141655	0.00428928
P. simici_Turkey_Israel (8)	0.164077	0.142505	0.139645	0.139318	0.168417	0.161875	0.152217	0.0159688
P. halepensis (9)	0.113277	0.0917908	0.089757	0.0800258	0.0792186	0.119902	0.128237	0.143288	0.0106225
P. kyreniae (10)	0.136578	0.0814718	0.0826551	0.0556068	0.120386	0.137418	0.143909	0.147151	0.0925109	0.00366806
Adlerius sp._Turkey (11)	0.159962	0.137296	0.146207	0.13517	0.154849	0.157415	0.151889	0.061737	0.129929	0.145451	0.00806942
P. brevis (12)	0.160919	0.135993	0.137139	0.126131	0.151518	0.154752	0.154249	0.053851	0.121879	0.132177	0.0393615	0.00859158
P. simici_Greece_Austria (13)	0.167488	0.140805	0.137505	0.130512	0.165154	0.163957	0.151192	0.0359564	0.134221	0.133963	0.0525501	0.0431828	0.00367155

## Sheet: Caption
Table. Estimates of Evolutionary Divergence over Sequence Pairs between Groups
The number of base substitutions per site from averaging over all sequence pairs between groups are shown. Analyses were conducted using the Kimura 2-parameter model [1]. The analysis involved 98 nucleotide sequences. Codon positions included were 1st+2nd+3rd+Noncoding. All positions with less than 95% site coverage were eliminated. That is, fewer than 5% alignment gaps, missing data, and ambiguo…
1. Kimura M. (1980). A simple method for estimating evolutionary rate of base substitutions through comparative studies of nucleotide sequences. Journal of Molecular Evolution 16:111-120.
2. Tamura K., Stecher G., Peterson D., Filipski A., and Kumar S. (2013). MEGA6: Molecular Evolutionary Genetics Analysis version 6.0. Molecular Biology and Evolution30: 2725-2729.
Disclaimer: Although utmost care has been taken to ensure the correctness of the caption, the caption text is provided "as is" without any warranty of any kind. Authors advise the user to carefully check the caption prior to its use for any purpose and report any errors or problems to the authors immediately (www.megasoftware.net). In no event shall the authors and their employers be liable for a…
