# Supplementary material for: Phlebotomine sand fly survey in the Republic of Moldova: species composition, distribution and host preferences
Source: Parasit Vectors. 2021 Jul 21;14:371. doi: 10.1186/s13071-021-04858-4 (PMC8293551; doi:10.1186/s13071-021-04858-4)
Supplement: Supplementary file 6 — Additional file 6: Figure S2. Numbers of specimens trapped by the CDC traps during the course of active sand fly season in 2015 and 2017 in Ceadir-Lunga. [file 13071_2021_4858_MOESM6_ESM.xlsx]

## Sheet: CDC 2015
Collection date by CDC traps	Phlebotomus papatasi	Phlebotomus sp. (Adlerius)	Phlebotomus perfiliewi s.l.	Total
22-23 Jun 2015				0
24-25 Jun 2015				0
27-28 Jun 2015				0
30 Jun-01Jul 2015				0
05-06 Jul 2015				0
08-09 Jul 2015			2	2
17-18 Jul2015	1		1	2
20-21 Jul 2015	3			3
22-23 Jul 2015	2	1		3
25-26 Jul 2015	2	3	1	6
28-29 Jul 2015		1		1
01-02 Aug 2015				0
06-07 Aug 2015				0
10-11 Aug 2015	1			1
14-15 Aug 2015				0
25-26 Aug 2015				0
05-06 Sep 2015				0
09-10 Sep 2015				0
14-15 Sep 2015				0
23-24 Sep 2015				0
26-27 Sep 2015				0
TOTAL	9	5	4	18

## Sheet: CDC2017
Collection date by CDC traps	Phlebotomus papatasi	Phlebotomus sp. (Adlerius)	Phlebotomus perfiliewi s.l.	Total
06-07 Jul 2017	0	0	0	0
14-15 Jul 2017	1	0	0	1
16-17 Jul 2017	0	0	1	1
21-22 Jul 2017	0	1	0	1
24-25 Jul 2017	2	1	0	3
25-26 Jul 2017	0	1	0	1
31 Jul-01 Aug 2017	3	0	0	3
01-02 Aug 2017	0	2	0	2
07-08 Aug 2017	3	0	0	3
13-14 Aug 2017	0	1	0	1
28-29 Aug 2017	1	0	0	1
10-11 Sep 2017	1	0	0	1
15-16 Sep 2017	0	0	0	0
20-21 Sep 2017	0	0	0	0
25-26 Sep 2017	0	0	0	0
Total	11	6	1	18
